# Supplementary material for: Modeling erythrocyte electrodeformation in response to amplitude modulated electric waveforms
Source: Sci Rep. 2018 Jul 5;8:10224. doi: 10.1038/s41598-018-28503-w (PMC6033869; doi:10.1038/s41598-018-28503-w)
Supplement: Supplementary file 1 — Dataset 1 [file 41598_2018_28503_MOESM1_ESM.zip]

Archive with 3 entries (3 files):
- File.1.mp4
- File.2.mp4
- File.3.mp4
